# Supplementary material for: Parallel-Channel Electrotaxis and Neuron Screening of Caenorhabditis elegans
Source: Micromachines (Basel). 2020 Aug 4;11(8):756. doi: 10.3390/mi11080756 (PMC7465510; doi:10.3390/mi11080756)
Supplement: Supplementary file 1 [file micromachines-11-00756-s001.zip]

Archive with 1 entries (1 files):
- micromachines-883620-supplementary.mp4
